# Supplementary material for: Effect of bioaugmentation on digestate metal concentrations in anaerobic digestion of sewage sludge
Source: PLoS One. 2020 Jul 2;15(7):e0235508. doi: 10.1371/journal.pone.0235508 (PMC7332046; doi:10.1371/journal.pone.0235508)
Supplement: S1 Data — (XLS) [file pone.0235508.s001.xls]

## Sheet: Increase ot total metal content
		osady+arkea	%
		R1 (100% SS)	R2 (SS:MAB 91:9% v/v)	R3 (SS:MAB 87:13% v/v)
	Al	71	78	83
	Cd	111	211	308
	Co	116	138	165
	Cr	75	86	85
	Cu	96	91	97
	Fe	79	81	77
	Mn	77	78	86
	Mo	74	76	79
	Ni	74	75	78
	Pb	73	73	82
	Zn	103	106	112
	Al	5.7	7	6.1
	Cd	35.6	46	53.1
	Co	8	10.1	17.1
	Cr	28.5	29.9	22.4
	Cu	8	8.6	2.5
	Fe	4.7	4.9	3.5
	Mn	16.8	21.2	16.8
	Mo	6.1	31.2	8.4
	Ni	29.6	29.7	22.6
	Pb	15.3	18.2	12.3
	Zn	12.6	11.6	14

## Sheet: mass balance
			Metal	Unit	R1		bioaccumulation	R2		bioaccumulation	R3		bioaccumulation
					feedstock	digestate		feedstock	digestate		feedstock	digestate
			Al	mg kg TS–1	3660	6270	2610	4001	7121	3120	4386	8025	3639
			Cd	mg kg TS–1	1.1	2.3	1.2	1.1	3.4	2.3	1.3	5.4	4.1
			Co	mg kg TS–1	1.8	3.8	2	2	4.7	2.7	2.2	5.9	3.7
			Cr	mg kg TS–1	8	14	6	8.5	15.8	7.3	9.7	17.9	8.2
			Cu	mg kg TS–1	44.7	87.8	43.1	46.4	88.6	42.2	46.3	91.3	45
			Fe	mg kg TS–1	2239	4001	1762	2269	4102	1833	2564	4548	1984
			Mn	mg kg TS–1	136	241	105	142	253	111	143	267	124
			Mo	mg kg TS–1	1.7	3	1.3	2.2	3.9	1.7	1.8	3.3	1.5
			Ni	mg kg TS–1	3.8	6.6	2.8	3.8	6.6	2.8	4.5	8	3.5
			Pb	mg kg TS–1	10.4	18.8	8.4	11.9	20.6	8.7	14	25.5	11.5
			Zn	mg kg TS–1	360	732	372	383	789	406	373	789	416

## Sheet: bioaccumulation
	Al.				Fe				Mn				Zn
	R1	R2	R3		R1	R2	R3		R1	R2	R3		R1	R2	R3
feedstock	3660	4001	4386		2239	2269	2564		136	142	143		360	383	373
bioaccumulation	2610	3120	3639		1762	1833	1984		105	11	124		372	406	416
	Cd				Co				Cr				Mo				Ni				Pb
	R1	R2	R3		R1	R2	R3		R1	R2	R3		R1	R2	R3		R1	R2	R3		R1	R2	R3
feedstock	1.1	1.1	1.3		1.8	2	2.2		8	8.5	9.7		1.7	2.2	1.8		3.8	3.8	4.5		10.4	11.9	14
bioaccumulation	1.2	2.3	4.1		2	2.7	3.7		6	7.3	8.2		1.3	1.7	1.5		2.8	2.8	3.5		8.4	8.7	11.5
